# Supplementary material for: A new adenine nucleotide transporter located in the ER is essential for maintaining the growth of Toxoplasma gondii
Source: PLoS Pathog. 2022 Jul 5;18(7):e1010665. doi: 10.1371/journal.ppat.1010665 (PMC9286291; doi:10.1371/journal.ppat.1010665)
Supplement: S1 Table — In order to narrow the screening range, we set the transmembrane domain greater than 6 (≥ 6), and the CRISPR phenotype value less than -3 (≤ -3) as our screening threshold. (XLSX) [file ppat.1010665.s003.xlsx]

## Sheet: Sheet1
Gene ID	source_id	Genomic Location (Gene)	Product Description	# TM Domains	T.gondii GT1 CRISPR Phenotype - Mean Phenotype	Predicted Protein Sequence
TGGT1_202500	TGGT1_202500-t26_1	TGGT1_chrVIIa:3,172,046..3,174,108(-)	GAPM1a	6	-4.49	MYFTYVVRPGEAPEGRGPQLEPFWNFMVNYNLRLGLLVQLSAYLGLLFTISAGGNDALSLLSFFRASPEAVGQSAVWAVQLCCGLFIMGSLMTMAFQSLVDDDSSIKQSRGYRSGTKFLQFGSSLAVFGLILTLLVFYAANYYFDDPWMQKQLGAGSTWITFFVARLSDAFALVFIGAGIFFLEVYHSEGAGEAWGWLCALCFKLTALIEVIGLTAFGTDSFKVLDAMYTIMLGVSLTLGFVWALLFEPVSHRFDVKLTQSAMRNEYYKSRNAMAYYGPAVVNADGEVDIAAAAEQAQACLSCRS
TGGT1_213950	TGGT1_213950-t26_1	TGGT1_chrV:1,327,225..1,329,387(-)	hypothetical protein	8	-3.91	MSDTSSVSIEIIPDFLPERGQEPPLSASPSSDPRACEVTLDAEEGSASDAYPSSDIQVFSDAHKSSDIQAFSDANPSYVGAGSYTRAASDVPAASLDLPVSSLLEMSLGNQTSSFERGASGSHLQRRDTVEGVASRQTSISGQVAPASTREDEARSHAPSGATSGGRLLSGIDGEGEEVHLEMPGSTRDLSATGSDEIGMAGEAFDAPISVSWGPVDELERPATRWEPQSPAASRVTNGSRSSRRQAGPAAFEVDRTASPLKPQAGHSTRYPVSFSRRMVSGELAEYGRRQKSRPPRSSLPLHFALTFRLVSAVALLGVGLFTFSRVRDSVACNEAICYKGENVFSVGEGYAWADDMLVALEWQLLLPLLVLVLTISVNCYMTFAAIQSGSKKSLAREE…
TGGT1_215490	TGGT1_215490-t26_1	TGGT1_chrX:6,872,539..6,874,346(+)	transporter, major facilitator family protein	12	-3.91	MAGLLSSCCGRVYALLPDSAHPSAQQKTPFGVNRYVLLVIYMIYALLTSSVYFGWRSMSAMLFKSGQFSWVCTGESADTSPEEGETDYLCALQDTKVQSLFTIAMACHFTCSAVAGYLLDTVGPKAVALLGQTFNALAWILLAFSGPNFRSVYPAFVFMGAGADVSVYPTLLIVNLFPGSTALIMATLGACISLSFFVPLVLRTMWESTGISFEAVCIGYAVAGPILCAVVAFFFIPFKAFKGVDNFSACVEAEKLANSPTAQSSPKAVDSPPCDEGASSRGRLAVSHNTERTTPDDEQEKDNTERISLSDLACDPRFKKQKVSFSSQAFTFLYFGICLYFTVCGWVMAYYQEAAGRFLCKDAEYTLEILTPLSTIPCLLFGVVINRIGIMPVILMLNT…
TGGT1_216070	TGGT1_216070-t26_1	TGGT1_chrXI:6,328,343..6,340,589(-)	hypothetical protein	6	-3.53	MAPAFGSSGPSGPTYLYSKSECGSSTEGPDESSIYHGPWEFSYGPSEGYSEVPPQTPFDSIPPRGVPGQLPRTRGPYTSPRTAYSRQTSRFYSNGEAPFPASVYYPSPTGPWEFANSTFRKSVSMATPFGRQSSSSVLGYPSGDASTAFLPPVLGLPRLAYESEVALIHFVVYLICAVGCVCVYYNLVVLEAYVLALFWAVVFSIPLRTAMNVLKRLILLSAEQSIDSVAAAQLSAASAGAEPNQPGASSSLPTVTAKSIFRRSPPRLASSASSALTAECHTGTPPPEGSGGFVAPEVYRHRSTSESIATRIASRLLSSVAPTAAAAESLLAQENVMIAEKQGNISGILQEVLEESGEGAQSSAASGLEAADLSGTASSSKHVRCHALDAPARDEARIP…
TGGT1_216820	TGGT1_216820-t26_1	TGGT1_chrXI:5,783,529..5,788,618(-)	transporter, major facilitator family protein	11	-4.04	MASEPFIDFKPSKAGLPPMPASPSQSSAEDEPLVKSDKKAKKERLNSMKTKSLMMVNASAALDGCDDQLLPATFRALERDLSFHPSLLGYITLAQTMCLSLLCPVWGYLSDRHSRKWLLAFGTFAWGLTTTLLGLVSDFWQVTALRALNGVFLGSVGPISQSILADTAASKSLGFSFGLIQLCSCIGRLVGGVVTTSVALLDVGMLRGWRVCFFCVGGASMVLGLLIAFFLEEIPRKKSRRRAKFVDESGGTGGPTPPAQEEQNWLSFFKDVFSQSLSTPSIVIILAEGLLGTVPWSAFSFNTMYFQYCAMSDLEAAVLTGSLLMGAAAGGVLGGLLGDRLFYWSRGHGRPLVGQVAMMCRIPLLVLAYVVVPKEEEYFYAYFLIALFVGFTSMSGVAV…
TGGT1_219270	TGGT1_219270-t26_1	TGGT1_chrXII:948,336..949,904(+)	multi-pass transmembrane protein	6	-3.53	MYSLGVEGDETLLAQNQLSMSSRQGTGYMVGHHTMSSTMGGAAPAVFVDEDAEPSPRGEEHTPIIHFLTTKLLRFSLSLKSVSMALMCIFFLAFGGRWVFTFHAYPDMSNGFHLSMVVLMTIYLIGTLFLALFQAFVADDSKWTKGFRTGSKILSAAVTLDGLAAMLRLVQYLYLYNYLSVVWWTKFNVSKSEWILFTVSNVLDGLSLLSYGWAFFYMEVYHDEGTYEELAWGMFGLFSLSGVLMILMVFAGFGAVFMLLTVAGAYATACYWAYLFEPLLDKWSPELHCRDINTDIMPTEGSQQAATCASPTGTGYYGTNQTIGSAPGAVYQPLQTGLSPDALGRMGSMGNYVAQPEGGMEIPTQYDYSQLQQQVSREVEMGVVNPNYQ
TGGT1_219790B	TGGT1_219790B-t26_1	TGGT1_chrXII:579,057..586,811(-)	pre-mRNA processing factor PRP3	6	-4.43	SLLLPFLSPLSPSPFLAFSSCAFLFCLRSSLLLPFLSPLSPSPFLAFSSCAFSSASFFSSPSVPFPPLSVSISCFLFLCLLFCLLLLFSFRSFPPSLRLHFLLSLPVPSLLPPSSLLLPFLSPLSPSPFLAFSSCAFSSASFFSSPSVPFPPLSVSISCFLFLCLLFCLLLLFSFRSFPPSLRLHFLLSLPVPSLLPPSSLLLPFLSPLSPSPFLAFSSRAFSSVSFFSSHSLSLRALLQRKRKALEFVEAGRYIQQEQQMLHHHHAMEKRAEREREREHGGESQSMKGRPAGDGAHADAQCSAPAAGSPVQKEEDEQTPEFSAKIWAAQPPSVEPWDACILKVDASRPDEILPQEDALDNLVEHPVPVRPVLDASTNVIINMYLTKQERKKLRRRKRQ…
TGGT1_222200	TGGT1_222200-t26_1	TGGT1_chrII:932,475..938,645(+)	putative LMBR1 family region protein	10	-4.07	MDWIILVFFLLYFLITLLANLKLLFYFEHSSDSSLTAPEVVCKVTILAGLQLAWLLILAVPLDAYNQHSPFVDKAAGVTTAGLDMRLYWGVVAWFTALYLLFAVPFATFYYEADFDSRVSRRTPWKRALSKTVLAVCCAGLVVFVVYILCRSISLKIDDDLCSQWQSQDVSQPLKDFCEAAARTAAGPSSSQSDAKKEESFASLNMKVDLGVYLLAAMSFVGWFTFALFGGIGVAALPLDAFVNFRRRPRAISLSTFKEIRRQLGEKAKKLRFIGEALRDEEALQQTLSWKEVRRKRQFRTDMNRYRKAVFDLEHEHRQLAISMRERGENPFFSYFKLLLGVVALFMSLLWTAHTVLNCVLPQILDVSASSHPAFGFLDAFLKLLAEHSAALLALLIYA…
TGGT1_222410	TGGT1_222410-t26_1	TGGT1_chrII:1,104,474..1,114,491(+)	hypothetical protein	7	-3.63	MHAPSRSSAGGGSPSEVCPPLQGAAASSHSPPSQVDSAQETGASAFASSFSTAALRSHASSSASLGASGAASLPHSSRVPSDDTQTRVSIFNLLPPSACRAISYLLVCGLSLSALSSLATYFHVAVLQVILFGIALSYALAFLSLARQADGLIGPKVGILPLDELMPALEQRARVPASPHVKFVMKAVHQVATLVCRNKSNVLPSHLAYGGVAISIFCAGLSFTALGWPRALWQTACFAALYVEYLAFRYMARDFLSFQWDVLLLECGFIAVCASPCSTAATPFAAGVSVMSFRLLAFKLLFCSGICKLASGDQKWSSLTAMNYHYWTQPLPNFVSWHSYWGGNKRLQAIGAVTFEILGPLLILFGRWGRIVAFFCFVLLIVSIYVTGNYGFFNILSCV…
TGGT1_224190	TGGT1_224190-t26_1	TGGT1_chrX:3,162,999..3,174,696(-)	cation-transporting atpase family protein	10	-5.24	MSAYSRRSPERPVDYCLLSSLNDAPASSSSSSSSSLVSASPPPSLSSVPPGFSASVAFRSLGRRREAGRAAQNSEPSGKRERSRGRTLRCEHGALRAAEEKRRARLSEDETARLNAEENAMDWDVPPPASSADYQAAAEDAPVLTLGSRRGTCAQDGNCLQRVCAWLAHACCGVQPQYQERLLYLDGRTVPQYFPSNAIKNTKYNVFTFLPMVLMQQFKFFFNLFYLAVALAQLLPLLQVGPLFTYLAPLAFVLFVTLAKEAYDDYKRYVRDREMNEQGYKRLTPEGTKDVTAAKIEVGDIIQIEANQRVPADVVFLRTTDKSGSCFIRTDQLDGETDWKLRRAVHCTQRLSSPGDLCRATGWCHVEAPRQDIDEFTGKFVLTRAPSPAPPAPPAPPLA…
TGGT1_224920	TGGT1_224920-t26_1	TGGT1_chrX:2,591,104..2,600,842(-)	hypothetical protein	12	-4.56	MRRRGRYRPPGELLMRVPLFLLFGIGFLLAAGTFFFLKGFFLSRVELGVFSSASELPFPLLFPHLHPTAEARPPATAQEPPATARERVGGTQARQADGDRRRAASAESSLPSRGPAASANPAAPGAPSSSWVSVYPYERLLLILVDALRFDFAWWEPGKRPVPLPPHLKTPRFSLTPWRDRGSASTSPSPSPDSAAAPQVEKAPWTQPRDLSFFSEFFGEVDRHLEDSTNSSVETPEAPPHHNYMPFLHFLLAHDRHLVSTSPFSSRLFIFEADAPTATTQRLKALGSGTVPTFFEIRESFDSSRMTEDSLLWQLRNSSRASVALGDETWESLYGHLLTESRCSPSFDIHDIHTVDEGVLRNLGGFLPYAETQCCPSTDLNCKGPAEGSAASSTSSSPV…
TGGT1_225850	TGGT1_225850-t26_1	TGGT1_chrX:1,906,784..1,917,654(+)	peptidase, M28 family protein	9	-5.02	MAGEDSASSSGSPPDSSSPATKAEHAEAGPNATQAPSRSPKLTRATLLSIPAVPILVLVAAIWLAYVNHVALPAPAPSSVLPSEFSEGRVRSFLNAFTSGVRTLGSCNNELFAPLLMLRYIKEEILGFGSTSDDAKSHEREAFSTGTAPNPEAGRNSSTSSAVKPVVLHVFPYYLQATYGPPASFPAFSANRKPPSHAEGAPPRVYPPALVSSLTLCSVTLEAAAPESSDRETISAELIARLSALEVPLCSSQAESRRVCEGASGSTESDQKVPGEHRNRNGVPVATVDAEAVHLEDRASPASLRAFVETAVDAYDEAIQTRLSAFFQSDSATPSDLERVRGALYPPSTVPGPVSLPPDGSAASSSVWWPGTMHLRRRCFKIMRYLVASAEAANILRAG…
TGGT1_226020	TGGT1_226020-t26_1	TGGT1_chrX:1,771,859..1,775,439(-)	transporter, major facilitator family protein	12	-3.53	MVNMSLQKEGRQRSLRDQRRSTEETTDEFNIQGLDSRPEKLSSKGLTARRMKHLPWSYLLSYAAPMIGAGGMNFTLTTFAAYFYTDVMGVSAGTVGKIQLCLMIMYAASEPLFGWASDITGGWVQMKLGRRKPYLAVSALLHAITFMCLMGPPAALTSENGLVEWAFCFAILLGVSWGCNEVTYQALGAQLTFDYDERTKLQAIAVSVVTVGSTSCGLLHGILGSALGSSFEAVRFRFTVLACVYGGLFVVGTLIMLIVIKEETVQMDYSGVIESQTFGEWIMMGVDSAKQMFLNLPFFLLIVCYSCTIMAGAVTPMMLPYFCKHVTQSAFATDWAPLLFTASAVAGMPLWVFLGSSYVGMEKKWRFLLAGYWLALFLGLSALFVKPGENDLFITLSVL…
TGGT1_230350	TGGT1_230350-t26_1	TGGT1_chrVIII:718,292..730,284(-)	hypothetical protein	6	-3.25	MGWVPPCAAPAHSQAAANLRVETLGSRSFPDGSTKKRRREERTDRFRNLHFRTLLYSCSSFSCSRNAPANGHKTSSPGHPEESLRPTPLFVKRARFCFYLLFLFSVLASNFFSHRADECTRFCNVFAQALHVKLDNPELSRQTLPASLRWQQVKTKNGEEVNAAESASWKGFADVQLAPFRRDEKPSRERTVHEHRDTVHGLSGRDTQGIDSFRGTDLRGNRLFVRLPRPALHSPFLFPSFSFPAATQPAESSVFFGADGIPSFSEIHSEQSEDAEEPESQDSSSSRNQDEAPKPTEHASQEKAHDSQGEPTEDSGAAESASKHPSPSNSIPAEEESSATATQEKPTEGPSAPQTLTSPLGGDTASSSGTEQTERRSGSPVEEQGKDSTRTASLGSVLY…
TGGT1_230420	TGGT1_230420-t26_1	TGGT1_chrVIII:760,295..772,731(+)	sarco/endoplasmic reticulum Ca2+-ATPase	7	-5.43	MDLSNEKAVGALSKHRASPNSESGTVSSSPDLLSSLQDVNIHTKAHVLDAEEVVRQLKADAKRGLSEADACERLELFGKNELEQEPGKSLLQLILEQFQDLLVRILLSAAVVSFILALFEGGAEEGVTAFIEPLVILIILILNAAVGVWQESNAEKALEALKELQPAQGRVLRGGVWRLLPSANLVPGDIIDVRCGDKVPADCRVLALKSTTLRVEQSQLTGESVTVNKDAEVLAASYEDCEVQSKSNLLFSSTTVASGHAVAVVVATGMRTEIGKIQSAVQEAGADDEDQTPLQQKLDEFGEILSKVIFVICIVVWVINIKHFSDPVHGGFLRGCIYYFKIAVALAVAAIPEGLPAVITTCLALGTRKMAKKNAIVRKLASVETLGCTTVICSDKTGT…
TGGT1_231030	TGGT1_231030-t26_1	TGGT1_chrVIII:1,199,756..1,202,335(-)	hypothetical protein	6	-5.61	MVICVECSVPLSSTCRRFPPHFQNIRLARCAACGKTADKYVEYEVLLIFIDLLLHKPQAYRHLIFNRLPYAETGVPPSVRNFAVVCILFDTYTRWFLLHASLARAYFQHAKERTAARGYDFSSHGDERAESPGARARSAAGNTPWPLAAEEASPDGANAHGQDSFRRSSHEGGRPCLPVEQANTEVFCQEESYGDPRRDALSDSTSHTFGAENLRAATRDEVADDVWQNSSLSEFSDVSELDYEAESCISVGRRRFRWRRGCALENAPESPLDAEPFSPSPDFWRRTRRRRRRSFWCSPFYLGVGVVTFVAFSLLSSGRDRFRLCSLAPRHLVKRTPDALLKLSSASRPSDWPAVPQGSLTHAVGRQVGFEHIESRFGDGRRRAAPVEGLASLPPAASL…
TGGT1_231430	TGGT1_231430-t26_1	TGGT1_chrVIII:1,410,150..1,416,446(-)	putative oligosaccharyl transferase stt3 protein	12	-3.45	MAGQDSSTSGGGLAVAPSRRDAVSCENEEMDHFFQLDYLLGVVFHSKAARKIQTVGRRWSPVVEVAALLVIFVLCFCIRQFAVIRYESVIHEFDPYFNYRTTTYLAKEGFYEFWNWFDHETWYPLGRVVGQTLFPGLMSTSKLVYDFAHAIGFPVDIPGVCVFLAPFFSGLTAVATYYLTKQASGSAGAGLFAALFAGISPSYMSRSVAGSYDNEAVAIFAMVNAFFLWIRALDKGTMFSALLAALGTLYMVVTWGGYVFVINTVAVHMVALAVLGRVTARHVVVYNVFYVLMIIMCLNVPFVNFAAVSSSEHMACHGVFIMVNALAASWLVKDLLPAEAIKRLLKLLVLGLLAILLVVFVWLTATGRTSWSARSLTLLDPTYATKYLPIIASVSEHQP…
TGGT1_232830	TGGT1_232830-t26_1	TGGT1_chrVIII:2,275,918..2,280,585(-)	putative vacuolar proton translocating ATPase subunit A	6	-3.73	MTTLRSEPMLRGTLVLPSALPLAHGCLEALGRQGSVHFLDMNAHSLTRQFNTYIQRIDEMERIIRFLEEEVNRLQDAGAKIIVGPEGAQNFLDNDKSYQLDKVEEALNRLHAQFVRFKSNNADLIQQKNAALEEKCVMTTAVQQLQGSAMKDGFSAGAQNSPADGTAAGNSEEEVAKALLRQDDNKDMTPNADDPEAGLTKTEGGSSGSSVSTVAGMIATSAIGRFQRMLFRTTRGNAFCFFQSTAEKLVDSNTGNEVEKGVFVIYYQGAAHSLLREKIVKVCAAFDAKPYEWPHSAEEAATRLAGLQSLLDDKERALAAYEKYFLSEISLLLEVTRPGGSSLLEEWKMFCQKEKAVYATLNQFQGKDMTLRCDCWIPRDKEEEIRSILKDVSTDPNGE…
TGGT1_233540	TGGT1_233540-t26_1	TGGT1_chrVIII:2,700,888..2,706,090(+)	transporter, major facilitator family protein	11	-4.02	MEPRAPPRLSVSSPRRESGATVPSHSPSTLLSCASSETATEKRRRWTGVLSVFGGVLVHVCLGTVYTWGTLAVYVVSYMRLLQIQSLQAASDASTLLERTSEEDGSSLSVFAFASAPSLVRLSDSAWVLASQFAGMTLGMPLGGIAQKTLGPCRTVILGGALMSLAVGMAPVLLHSYALFVTVFGVIQGVGLGLAYTAPLLCGLAWFPEKKGIVSGAITAGFGTGALLFSPLQAAFLNPLSIAPSQAPYASHPAELYYDVSDSDQLEILLRVPRLFRLLAVCYLLLVSAGAALLRVPAASPGVRTPGASACVFDEEAALVKSLEREEVRDETREEARATVSVRTALVSWTFWSLWTLFFLNGLAICFTASFWRLLAVDRNTRAYILTETQLALVGAAAS…
TGGT1_235150	TGGT1_235150-t26_1	TGGT1_chrX:4,537,454..4,539,145(+)	transporter, major facilitator family protein	12	-5.1	MAPRYHSAAEADTGVCGETKSRDSDALYDLPLRDPEEDQTTVALHPGSGEERFPVFQSEFTSVPVSDGGANGVTYPVGGSRKEQDEISSRGPPAYSLEIRGKTSEQLAESGADDEGTNGEKQSLLVPCLAVFSSNYNFTVTSIALFLMNQDPLYKDASDTVVGSSTVKMLSYAGAIVGMCTMGYLGDLIGRRLAMILTLALVFIGALLSSICAWGDGVTVLVIMGVCRFVLGVGSGGVYPLSAVSAAEGAGSEKSNDRSMRVSWAYSMNVPGIMFPYIVALVLWCTTHNVDVCFRILLGFGALPALLIWLPAWRMKEDRAYVAKDFAKHLAGVFVSRSYWRQLLGTGVCWLLYDVTAYGILLVQPEITQSIWGNSSSVTDVIWQNIILNGMGIPGCFMG…
TGGT1_237150	TGGT1_237150-t26_1	TGGT1_chrX:5,632,583..5,637,249(-)	putative minor histocompatibility antigen h13	8	-3.96	MGRTEAAAAAAAPQAHKSERRLFYGCFALLGATMAVSHFLALPVLLQMVVYTFPIVYIGSHASLRQNEVDEVTGEKSNKGEAMNHTDAMLFPVFGSVALFSLYVAYKFLDASWVNFLLTLYLTAIGLLALGETLHVALFPLFPDWAKDESRLAFKLCLPHIPVLCPRPSLETESEREAYEASCMHRFSYSQLAAYLVAAALSALWLWKKHWALHNLLGIAFCIQAISLVSVGNFTVATILLSGLFIYDIFWVFGTDVMVTVAKSFEGPAKLIFPVSIHPWQHSILGLGDIVIPGVFISMCLRFDYSLATASVTNGNAAKTTTVGASIDIHQKFSKFYFFVVSIFYEFGLLTTGVIMLVFQHPQPALLYIVPFCLFSLFGAAALNGQVKEVLAYREDEEE…
TGGT1_238390	TGGT1_238390-t26_1	TGGT1_chrVI:181,213..189,293(+)	hypothetical protein	10	-3.38	MRMQWFLLRHAYFIKGEDFAVAVALLDLALYVLIGTNSLQFLDQSPEKALFGMITSALIFIIALCGFVIVRMFRTSKYKIETYIMPVLIICNIASVFYMQLINKLVGFMTLQLPVLTFLITGYPYVWLVAFVLIGMGGGLIAQSVVCSVSLGSSCPPSVWVDVGLYALQLISGSVAYFTVYELGILIVRYKRHPARYLDAFSDLTALDTIVFSPVFGLGGETARQVQVNQLMAPEKPNLDGLTFLRSASQVSQTTNRIVSRAFYHANTPPHSSSRDALPADKALGAERSDRAGSAVFSPNTLGPLGAPSAGLRDFGPGRPVPGASVVVPKSLKQHAAALHAGANSPHGSPPLQPHGALPGAPRSNTLRGCSGQVSLVPREEESDPACGSLRASVESKAT…
TGGT1_238950	TGGT1_238950-t26_1	TGGT1_chrVI:327,886..337,165(-)	putative fatty acyl-CoA desaturase	14	-3.7	MALLTEIAALWVRDLLRRTLGGRPEQTAWLHLGYWEDPRRSSQVAAFCSRYLWAGAVVYLATLVSLSLLFKSAKRMKNAHGQQAHADGKRDSKRCSAPGSTPSLVYMIWNAVVSFVAFLALSALVKEDASTFLSPLFRLPSNYRPVTRAVVSLVAPGTFAFFFADTLLCLALERPRLTFTHVAGHLYFPLFLNYCVETGLSAVHTLVLLHLAGLALGRALAVSSAAAFFVAAPFARREGEPRSAAKGVLAEQRNRASESTHKHQRGESKRACEERASSEKGEVSSAAEKERETDDRGLWAFFTWCERVLEVMQSWVTAAVCCCALYDPTTGLLAGASSMWTACKWGVSMETLLSYYSMSMYLSHYHKELRAFMFTFLVYFHMFAFVGVLMLLSHRSAWH…
TGGT1_240810	TGGT1_240810-t26_1	TGGT1_chrVI:1,428,984..1,430,684(+)	hypothetical protein	10	-5.4	MASSDSNAKLASQRLHSCAGGEESSGQCLEKQGAGARLRGWLAQLLPRADLPGARQKTPFNLNRYVLLLLYSIVVFTTGAVFYGWTALSAMIFKNDGFAYLCPKDASGVYVPDLRATQGKLYICDEQDAAVQKLYTMTFAVACLMSAGAGTLLDWLGPLWTELLGQLLNLVGWLFLAFSTVDRPLYYPALVFIGLGADASMLPTLCIRHLFPGSTGLIITILGSAASASFGIPLVLNTIVENHGVSVRDVSIGYCFFGPVLGVLVALLFMPRRGFALDDAGTIFREPDSGEGEGEAGPYALENGAQGGESQNAQETRRRKLLDPIVSSSFWTQFFSIRYFLIVLYFVVVSWATSYYQQAARRMFSEDVVSVIEVLLPLSFIPCILLGKVADVVGIIRVL…
TGGT1_244370	TGGT1_244370-t26_1	TGGT1_chrVI:3,132,400..3,134,154(+)	putative TDC1	7	-3.06	MRFPSLIPSLPGSCIPLLAWKHSAFWISGTPGFLFSVSECLLCAEAHSAARPCLSAAPSAVGKPRGSFFDFFPSLHCGFATMPRLRSGRDTADFPSSPSGVPSSEAGSSGSRSRLPPLGSKADEDVAAYVAELLSFPPPLVSTGKGGLQGCTCGANSSSCSCSSSSCIDWAALRLEQHRRRKQLTLLRSPVRVLRNFALSVCNFLCAAVHYLAVHRMTLWLFALSAGLFGLSFLDGPHRWYLQELWIDVRVAVWWVGLGVLSSIGLGSGMHSGLLFLFPQIYFICATAEVCGNLEFDARSNMWENVLKPGEYFACGPLSASGDGARVTFLGLVWKAFPYALLWGFGTALGELPPYAASYAAARSKLADEEFAELEEEIRAGKPSMVTRMKVWMLELVQN…
TGGT1_244520	TGGT1_244520-t26_1	TGGT1_chrVI:3,250,847..3,257,722(+)	glycosyl transferase, group 4 family protein	11	-5.05	MRWKDATWNVFVCIATVALSSFTTEMRAERTSGQDGPKSKLQPSLCLSRCLLLLVATLSLPLFILPTPFVRPVAGVVFLATLCFGFVRHFIPYWDERMKRKGVTGRDMHKPLPAPVLSEGMGLVSAFVFVLAAVASQVLLKNDDKKLVEYNAGLLSITLMTFLGFADDLLELPWRAKMLTPLVASVPLLVAYTGRTTILLPDWVFPFVDSLAAFPALLEQSLSVWISPATVALRTFWASVVDSTGALYSHLFASGLLSRVGMFPEEFSFPSLLASLFASFTAFLQTFSSSLSGLLTGYCLLPTASPTEALAFAAPLPIPSSPASLLSSLDTRDSHDAPGPFSAPGPGLAAAWLTTADAFDLQRNDMRIHSPSDSIPAGSTVGWGTGPPVVVDLGAFYYV…
TGGT1_245510	TGGT1_245510-t26_1	TGGT1_chrXII:2,263,282..2,278,901(-)	phospholipid-translocating P-type ATPase, flippase subfamily protein	8	-3.76	MGLWQDICPFCVWGIEWLWSVLPSRAKAVAFVPRCLPCLRPCFKASAKKGRREEETAQKHVGTLCVRTHTPSSSQPESPGNSHFHLAKWTNVIRTTQYTWWNFLPKNFWAQISQPANFYFLVMAFMQMVPQISDSDGLPTFLFPLSLVMVITAAKDAYENVKRTRADQEENNRLCRVVNASGEVELVPWKNLRPGNIVKLQCDEAVPADILLLNCSDEYGVAYVETVQLDGETNLKHKMCIPEIADMVRKDHDASTLSLEISYEPPSAELYKFSGVVTLNPASPVHGRQSVLSWGRASFSHLHTGSHRLSPRAGTPQSATPGGSSVGTVRANSLNPDWRERGAEELESEKREKKGNGAGKGGLLWPGRSVNESLPRLLSKQSSRSDARGKDTQRVAVSP…
TGGT1_249160	TGGT1_249160-t26_1	TGGT1_chrXII:4,275,097..4,280,344(-)	UAA transporter family protein	6	-4.67	MEGSSSLAGATLVVVGMFVPYIFAGLAQRRLYDKPPSATASSPRCAEATLSSALSSALSPPSSSLSLSASDVLSYAAGGHPSARQAAHREDCLLSVSPRLDEKNESFRYTFTVLALNCAVSAFVAFLALLLLDLWKREDRQRQRESDIDERAFERTQTAVERERMACMIDEGAFVIDKEALAIDKEALAIDKEALAIDNGALVVGSKAFVVDGFKEEGEKADAGCRSQRGRDEETGETRESEEGLKRETSFKNDLCATSAPLSSWYSAPVVVVGKEDEEATLASPFPSLAVKQREVEFAPKRHHGCRLLPASLRQGKGEDADAENAAIRRELLLVSLGTFAAKAASFHSLTVVDFATLAVSKCAKPVGVLILNGLLGRRVSRKEVAGVLWMAVWVYVFN…
TGGT1_249850	TGGT1_249850-t26_1	TGGT1_chrXII:4,837,577..4,838,852(+)	GAP40 protein	9	-3.46	MSTLQDIRLPTWQQIRRFVQDPEIVTAEVLFLILTLSNVFVMYRLFLDVVPYPVFVTWWQLAQGLFMAWCLGETGKEFPKFAYFPRVEFDKKLLKKLVVPSIVNAFMLVLANVVLYRTNCVATLPVTVSFAVVLHHVTRFIGCGEEYMPMRWQAVGLLMLAFVLGCTDSMTVGAQVLPWAVLYSIFSAAFRAAYLQKVMHEVDGRGNLLYNHQHIIGVALLPILCLVCGESRVITSMPMNFTLLHTWQVWGCLVTVGALPFLKNIVSNRLIRRTGQAPWRFLEIVSIALVFLIGLGFGVPGWQGFICILLVLAGRTFCAYDVIMNAADVEAARETRGGSRAPQELGDANELETGSQSSQKPFLQAIQEDGGENYADVCDDEAHSS
TGGT1_252340	TGGT1_252340-t26_1	TGGT1_chrIII:479,884..486,400(+)	hypothetical protein	11	-4.59	MARKVVVETSAPPGCDAMPRVDARSEKALLAPACTYTWRNCFSRTLRLTFPCLNAPSSMKAPTAEKTCFSSSGAPRASSLRCGRCTNCRIFSWSHLEATLWLFGHVVSIGTLYYWCVVPFFEEKQLYVYGQSLVFPGTREDLFSARLAEPFFALLHPLHLLLRELYSLLTVPFQCIAAVLPFSLFVYPPEAPLKLRPVFDSSVRTSESGRAPYLLDNSDVQFRELRNAFPSLVALMCVHGLISFLLRKFAFRYFCRSFLKLRRGERPGFFFRVCTGSVASSRNSGSCDPWSLSCATGLEDLLHPKSSSVARKAWIATQHVHVVFELSLGLCLATYLHSVHVIILILYALLNYTFTLLLPAHEAASSLSTRGSSPSNGAQDTVSGSTGKTGLRRRIDAYR…
TGGT1_254370	TGGT1_254370-t26_1	TGGT1_chrIII:1,634,182..1,672,467(+)	guanylyl cyclase	19	-3.56	MKKTRTTAAERSQRARKRPHDEHRGRGREHGGARDPGAGGQAMKGAEKGRNPKHQATQKQMSFLQGKHQQRVGNVVSRLGPAAVGQTTLMDKKRKLYSDTSQQPLWSLRKITINPTDKDDLRRFPSNAIYTHRYSAMTFIFKNLWEQFHRVINWWFLVMAIIQAIPQLHYNPNHAWSTALPFAIVLVFGMLKDAFTDLGRRERDRVLNQRVCCIVDGHTPQLRLLQWQGVRVGNILRLTDGEEVPADIVVLATSNTDGVAYVETSKLDGETNLKFKQGVKETRGESSPLSIAGIRGRVVCEKPCAVMDAFTGSLKLDAHPRATPLDIVNFIQRGSHIRNTEWLYGVVIYTGEDTRIQKNAAPPGFKRPHIEKDINTYLFISFFIVFLTILISVMSKWSV…
TGGT1_254580	TGGT1_254580-t26_1	TGGT1_chrIII:1,827,569..1,829,516(-)	UDP-galactose transporter family protein	8	-4.9	MAAGSAMVDKGVSPVARRKDKHVTGAGPSSPFSNLSTTSGQDEAQSKAGSPVAQEKATGVDSTNVRQVLLMVVIVTGIYFFFLMFGYYQEQIYHQVDPTTGKRFSFSFFLVFVICASNSFFSLGLLLLQTRGNAQKAFHVLDTFIFREVLFISLSYSGAMLCTNYALTHVNYPTQVLVKSAKMVPIVLGGFFVFRKTYPWYDYLSVAVVTVSLVLFNFAKAGSSSKHTESTAVGILLLCVSLFCDGLTGPRQDRLMARYTNLGPVLMMFLTNLFSTVWTAIASLLIEGEQPFLFLKHDPDALGSFAAFTVSGSLGQLFIYQSLRAFGSLYTSLFTTLRKATSTVLSVYIFGHHMTPVQWISMFCIFLTLLVQSYCSKKFKKHGKGHRHHGHHGHKEPAS…
TGGT1_257530	TGGT1_257530-t26_1	TGGT1_chrVIIb:3,924,727..3,926,365(-)	transporter, major facilitator family protein	12	-4.73	MESTEATMVERKAESPSSGDRARSIELAHQPTGAGASLSSFEVGGAKQGVNKAQDSAVNKGAANTPPRVAFGLSRYVVLVAYCLYCLLSGPSFMNWTTIADSLYKSGAFEWECKPGEIDTSVLPHEPKCPEQEVSVNHLFTVASCSYFVFAMLGGIMLDFAGPKFGALTGLACLITGWTLFGFSSESFRAYVPAMVFMGAGIDMAFFPCLCGANLFPGMVATIIAVYGSFRSISFIVGLSLRTIYINVEGATFRGVMLGYVGAGLGFCLLVALFIIPRRAWPAPDEAPSASAEQDVEAGADALAQKGEKNLTAIQSMKRDFLSLSFLPLFPYFVLVLITILFFAPSAKRLIPSAYEANQIISIFSFVPCIILGGIADRLGIVPVMMICNTCGLLSWILM…
TGGT1_258700	TGGT1_258700-t26_1	TGGT1_chrVIIb:3,208,618..3,216,942(-)	transporter, major facilitator family protein	11	-4.55	METFAPESLAPRPVHLFTSAPSQRASPPSGRMPSPALQAAFPPSLGAPDKRSKSPFSREYVSPQKTWRSLGTISPDFIGASRLNSEELGVQTASSLHLARKVDLPSGFENLEKDAARLTFFLAANDQAGRRKASLEAVYLAQEQHSELQKKEVRIQPRIVIPSSAPSSASLGCTYTPRVPGLGRHGEPAINCAADAQSHAQVSQLPDDVPRTGLRSCLSQARLPRQEAAPISLQEELCLASRGLRKPLLAGECREESKAFAEALADAEKPEKALVSVGEHAGVAASLSGTASAGETTGRYFPLVCMLLMSSLCNFDHGVIPAVLGELQEHFPQMAFLEQSLLGSLVYFGLVVGTMFAGVSYQHLGAKWLLVASLGCLSAGLYVFSSSSSLAVMYFTRFC…
TGGT1_261070	TGGT1_261070-t26_1	TGGT1_chrVIIb:1,849,395..1,850,453(+)	apicoplast triosephosphate translocator APT1	7	-4.44	MEESKRLGVSALPPQYGTVSTGGARPAKDLESQASPASGDQTAFYAQLGVMLLFWYALNVMYNLDNKLALIMLPLPWTVSTFQLFFGWLFFGFAWATGLRPVPRIHTTELFVTRIAPQGLCHFFVHIGAVISMGCGAVSFTHIVKASEPVLTALLSGLALHQVFSWQTYLSLVPIVAGVIMASVTELSFTWKAFGCALVSALGSSARAVFAKLAMADRKQVGENLSSANMYALLTIVASLVSLPLAIFAEGAKVAAVWEACTGPDSPWTGQQIIAKLCFSGLWYYMYNEVAYLCLEKINQVTHAVANTLKRVVIIVASVLFFQTPVTALGATGSFVAIAGTLIYSLSKTKYG
TGGT1_261080	TGGT1_261080-t26_1	TGGT1_chrVIIb:1,823,412..1,845,795(+)	kringle domain-containing protein	9	-3.95	MQSATEHLRVSTRPCVASTHANSGTFAAVRSRVQRGQALSLFLLFSSSPLLLLLLLHQFFISSLHTEAVLGSPLLPALAVEVSSPEALKTTFEEREADSHRGSRDGEKVSGSRDIRFEEQEIRSRDGKETIFPSPHGDQPSGAGAWTSEGRRKKRSFYRDHIERGTSHPAFSFFSDPTSRFVLDPHLPASHASTCERGASCSPVDAIQPVFVSPSHSGNESEKAERARLEQSTPAKLWRPPKVFAESFASERRQTDTGLVSLHGDVAFRSPGFTVSIKRQAQKEWEREQLREKLLAEGGDLSMLEVQDDNDSGEIYLYSSMQLALDRQCVSQAEAMKTDWSYVRLHASNFYCFSKDDLNFETTGQNCVDSCSQTVACAGVPTTRAIRNITDTAKLPDNI…
TGGT1_261430	TGGT1_261430-t26_1	TGGT1_chrVIIb:1,731,479..1,735,470(-)	hypothetical protein	9	-3.29	MTLLRFRSGQSRSTARGHGSHKSFKRFSFLLSAVSRLLRLFFKFFFVVHPLFSILYFLHRSPSFSREHLASVDAFLGCSPSELLHFLSSSLFILSNNAVSSFFSLSLDFGRCLVAALRLLLVWANFLWPYCRPVLLHLWELYLDLPRMQQLGLAGIFASLLLLLFLHLNGTLSRGAAVLRRTGRRISCTYTRVTALVAASAPFVLACLFYLGFLLLLGSRGREQLQTLQQLLWLPLAVGGTVSCFWRFVDLPRLHPILLFCRPQSPVSRHLATADPETRDRSPLAVSSSAGAAAPQRAEGSQLRAGERALQQAEKASLQRGNPKAPAVQTAVVARENSWAPFQRWTSWGWPGSSELPPVDQTACTPELPEETEERERVVARAEIARPTFSSLADAKVHA…
TGGT1_261480	TGGT1_261480-t26_1	TGGT1_chrVIIb:1,685,826..1,692,167(-)	phosphatidyl serine synthase	9	-4.8	MSGTAAPRVSAAFASSFSPASHGFSEQERGSQPLRRSVGVQTSVPTREYISPQARASQAPEFFKEGWLHRPKTVSTLCTSLVIIFVASQLVSSVSEPESLRWRIACGSVAAVSMFLIFGTLQFPDGLLVRPTPIFWRFIKGCSVLYLVLLVFLLFQDLDDVRRGLRYIDPNLGKPLPEKSYAQNCHSFSTLAGSMDVFVLAHFFGWLVKALIIRDARLLWILSVLFEWMEISLRHILPNFWECWWDHLILDVFGCNLLGMYLGLALCRRFQMKEYFWHDDDSLVSASCPQSSLPSPTSSSCRDAREEEIEPNVASNMPSSPSSCPENELRSRKRSASPVRSRRSGCRVVPGSLRQFAPYEWTGYKWPKLFSSASTFVSLLLFCVAVTLLDLNVFFLKAE…
TGGT1_261720	TGGT1_261720-t26_1	TGGT1_chrVIIb:1,541,048..1,544,147(-)	metal cation transporter, ZIP family protein	8	-4.31	MATVADDVMSAASWGSRVGAMVVLLCMGLLGAYIPLALRQCKLNTFIGILNTFAGGAFLGLAVFHIMPEAAEHIETADLFLEVGEGRFNMAYLFLFFGYLAILFCEQILTVDDGLTGHSHGHSAGHGLPEAEGGRGSGASISCSRQVSADRRSDLVPYESGSHGREREGERPAVTPCPSDPRDPTEGITEFSSTIVTASGCTLGEDKGREDPEDEHRGQKEGCQHDDASKEGCTSEDTPPTQESEQKVSSCPTEERIAKRKMNRIVPEKQEERSMADLEAGSCEHGQPNSGCRLTSEVKFDGTSFFLMVALAIHGLFEGMIVGAESNVISVWVVTSVIAGHKWAESLMLMSQFIARGVAARWSWVLMGAFVASSPIGVLIGVALRSEGALCSGVANALG…
TGGT1_267720	TGGT1_267720-t26_1	TGGT1_chrIX:245,674..256,282(+)	transporter, cation channel family protein	6	-3.61	MEGRETSAGRPLSSRLLQLAREADEAEAAGRLDLTSPLSAAASPDSLCGSDSRLLQAAGEGDGAGPPASSGTVSPRSRGLGNPIPFGDRQHARRLTSLPYRRTSSACLIPLLSSSAEGRTPWRGEETPEARGLVSVSAHASGAQTRARESRVSSVASDCEEGEVSPLFSRRERPRQETVALPPLPRSSVAHAGLAADSGKSLHFREAEVVAALAPASFARTLSRLRTRGRTREGEETGAVLEREVPNEDGPECAPVAATPCVPEKEREKERGRERRLVEGSREEGRRGADAGFLGPSGEREWREVSLEDESAQPMVSFAPGQNRMRHLRYQRSSSWEPSTAAAFGSQPPTGTGANRAPLRAGLARAGLQGPSPPAQNGAANSRSGGPAHWGAVPNACSS…
TGGT1_269980	TGGT1_269980-t26_1	TGGT1_chrVIII:5,481,592..5,486,135(-)	putative preprotein translocase Sec61	8	-5.15	MAKGFRFLNLIKPVMCILPEVQAPDRKIPFKEKVLWTLVSLAVFLICCQIPLYGIRTNKSADPFYWMRVILASNRGTLMELGISPIVTSGMVMQLLAGSRIIQVDQSLKEDRALFQGAQKLLGLIITVGEAVAYVISGMYGDIHDLGATNAVLIILQLFFSGVVVIILDELLQKGYGLGSGISLFIATNICETIVWKAFSPTTIKTGKGTEFEGALVALFHCLFTKSNNIVALKEAFYRSNAPNITSLLATILVFLIVIYFQGFRVDLAVKYQRVRGQQGSYPIKLFYTSNIPIILQTALVSNLYFLSQLLYRRFKTNVLVNLLGQWQEVDVGGHSVPVGGIAYYISPPGSFGDILEDPLHAFIYITFVLVSCALFSKTWIEVSGSSARDVAKQLRDQQ…
TGGT1_270220	TGGT1_270220-t26_1	TGGT1_chrVIII:5,324,535..5,328,853(+)	hypothetical protein	7	-3.05	MPTSAQVGKPLKARTSLLRLRLRVLFLAFLSRLLCLSLTCLWAHLHPTYNSQSSLLHPTAPKRQDYISPSLLARRLSAPHSAALRHFHPFHLTVESAPLSLSQEQRNDRKQRAGLEEGRTRQDAPPAEQARVLVLTSVTDEGIAQLFPRRGVGSGVRTPQTQARLPSPEDAPAFLAADVAPVSALPPWGRDSRLSSSLYRGETQWETTKKQSLNSGGRRVSSGGSPASRVSSSGSSPGFQTDQRVFGNSPINEVKLDGVLWRLVVPFLSWDGEYFLTFALQKTAYYFELTHAFFPGLSVVYIHLGGFLRRLLSRAAEVADSAVPRSSSRFSASESEESEESRSSKGFQSSPPLQDSFPFPARIDDAVVYGFAAVLVSNLAFVLAALGVFEVARMHLAAE…
TGGT1_271170	TGGT1_271170-t26_1	TGGT1_chrVIII:4,653,587..4,656,360(-)	dolichol kinase	14	-5.15	MTRSEAPRAAGTRPSSTRFAHLNRILLAPLARVAVSDYLLIWSHSLWSACRIDGLLLVVVFALSPGFCRALFNPLLPLIVLATAAAFVCIRNCDHASCVSSSQQPVRESSDNEKNPLVQRSESQQDRKGTVLNAQKQKEGEEGAIADCEKTLLASGVVSKVSSTVCGKYSWISCNGNAVLSSQFLSIWRVRVGSYGLVEVACHFHDSPTSDCARRSEHAKDTCGVNVTDETRCCRQERSRRDERPTSMHFRTNVKATMFRSNAVNVPGSSQVASLARRYSPASSRRIRDSSTVVAALLFPGLICTCLLELQRRGIYFYDGALSVDQSLQLRACVMLVPGLLGGSFLGRVLWTHSLSLRSIAVLVAIYTVAWLSWISFGALALDAIPVSFYISVAISFFL…
TGGT1_272180	TGGT1_272180-t26_1	TGGT1_chrVIII:4,158,185..4,163,621(+)	3-oxo-5-alpha-steroid 4-dehydrogenase	6	-4.17	MNSLPSALAFGVILSLAIPVVSVACLDPLLLSPFFLFCLSWTAVLCFLAAAVLAVLSLVLPYSLGALAAHGKVRLSLSSTGSGTEARVTEKCSQSLAQLPLQRDARTRPENAKDEQRRWGLQRERNDACGDREEARREVGEEEEAEGQAACRDKAPQREPRSEAAGGEESEAEATGASQVAVEDQQERETKASFVRNCADGMLKALAVPVQKSLFLHFYLLGAGLSLAMALLLSLALRRCRLSLAEKNDTPVSALLSNASPDNIPQGPSSNGQRGKSDLGRLVNEAAAGMATDADLLLPLLLFFLHCLRRLLEQLFVVRTHATASQMSLAAYLLGLSFYVGTPLSLLLGSLGSFLSSQPLPSCSANAFPLSLEASPALFAASIQHVGEALVARATSPPG…
TGGT1_275568	TGGT1_275568-t26_1	TGGT1_chrXII:6,505,394..6,511,917(-)	GPI transamidase subunit PIG-U protein	10	-3.23	MTVESLRRRHRPAVEASPAECPEAKETDSSLDATLPAPVPPPPSARSEADLPTWTRACQRKAGSIFSWQLLVLLAVGVALRLFLYSVGLTLSESTEPLVSPASASFSSFREALTLHALSFSPYTGGVYRQQPLVFLSLKWLTGAGRGADESCNTSSCQWRYYLVLIFIDLVAATALAVAAAEARTWAVSWRQKDWENSTDVTREKGPSERGKTLAKGSEESHQQPRDGVEEIVATPALVAASYFLHPMTIGAILSLTIHTLPLAFFASALACATRAGWLSRWLSVVFFGFSLYVGPPQALLLALPLAHLLHAVRTQTVQRLDLLEVLPSPKKDILPGLLRGTLLFFAGLAFCVLLHVASYFALRAYTADAADYLDSTVVSMWGVRDLGPNLGIFWYIFS…
TGGT1_276190	TGGT1_276190-t26_1	TGGT1_chrIII:53,312..57,483(-)	hypothetical protein	7	-3.94	MSPADPEAGSLQSSAPPLASAGKSAGAGAPRASRRSSSASPSSDSATGPAVSACATPACTPPGGSPFYRAFLSPLCDQICLRLVPPSVSPDAISFLALCCAALATFFCWQADRRSFTAAVKTEAETKALATDAAFGNSLTLSPVVTFLNFCGIDAQPDTPFWAVAGLLWMLYSVLDNVDGKQARRLRQCTAGGDFLDHSSDSIVTSLSGLVVMWALLLQPASAPQRSASSRLFSISSSPSVALNDRTHTISLGSLDCLAFILITQLPFFIATWAHPIVGRTILSSSLEGCHWFSVDEVNFIVIPSVLFVRALTPTFWSTTLVSLLPHCPPFVHSVVTVLSAAIGFVFQLASEEVTLGVLVVFASCMLSFFESTRLLLQLVKYEHLPRLLPGVVLFAGSL…
TGGT1_278660	TGGT1_278660-t26_1	TGGT1_chrXII:5,863,040..5,875,230(+)	putative P-type ATPase4	8	-4.77	MAARASADKLSTAGEDPAAPVAQVAPDTSSSADGGPSNGASEPGKVGSQPVAAGAEEKVAGHDGESPRRDSHHLRRFSSKRESTVGGSGTGHSQLGKSISSVSQMHRDEHARLLPASSSMSLAPGMGYENVETEVIDRLSKSHVSLKELVETARQSDPEAFRMAVTLTEQSHPTSGKNRFASLPIEELAKEFGLKDMSTGLTEEQVLENRRRYGPNVLEKDKSEPVWKIFIQQFLSPVVLLLLVAAIASLALQEWVEGAAIFIIVTLNASLATYMEKSASNALAKLASMAAPGCVVVREGKAQTVGAVDVVPGDIVLLSTGNSVAADMRCIESVELKTNEALLTGESEDISKTLRAKDYDTPFATNLCFASTIVTNGSGRGLVFATGMETQVGRIAQQL…
TGGT1_278800	TGGT1_278800-t26_1	TGGT1_chrXII:5,778,013..5,786,007(-)	zinc finger protein 36 family 3 protein	9	-3.35	MESLGSRQRSASAGARRNFECMPSRLPGGSCCSDDVDDTRDEAGVCGLRHAVETSSFVTHGMPPTASRGFSPLSSLLSKEPNGRGVRGRKLRGSTSDRSGENAKGTENGEMAGALSRREAPRAGGCTPGGHGDGEAPSADHRRKLSLLRFLPFAPQHLRLFLVSYFCYAVLYSTRKPFSVVKEDVHRNLGLSTYSLGCIDTSFLALYAVGQFVLPPALARLRLSLGLSACYLISAGATLAFGLSSSPAFLVGWWGLNGIAHAAVFPLLVKALTECLSQTERGRAMGLWTTSQQTGAIASTAFAAFVASRVGWRAVFLLSALICGLATFVLCFCLPSSASRVVPTSTELSSSVSRRTVSKRQKQGFSLLQAEPGADEFGASEDAPPVALVRSQSTHATPP…
TGGT1_280790	TGGT1_280790-t26_1	TGGT1_chrVIIa:64,263..69,522(-)	phosphatidylinositol n-acetylglucosaminyltransferase	8	-4.58	MNVSSHPFRLFVPVEFLSSSSGWIAGWILGDSTAVVAVLLPPLPLAVARRLLADSEKLTARSSSSLTQSTGMTDVLEEERDADAECEGDGSGDEHEAESVALAGGPATPGNTVGGRVEAPQRSRPLRNSMRGPRPGMCSAERKGSTEARVSPPLRILGWWRGRDNTDAPEASCSLSVTEPGEIARSEMSYRILEKHSLSEQNSNASEDTLRTDAGQTVSAETLKGKSPKVRFACAKEALWIDIATHPKTGLPVPSFSRLSHRRGSESGSACSLLSPPPGSECPSPDPQVSPSGLGNGSSFSACRGPSGASVLDRQRDWTAKPVQIFLLRLPRHHGFSSYDDPRDGPMSVVSSDSSAGCFVKTHQLIEALQRPLLWREVAGSPRKTQETSEQKSGSEAWR…
TGGT1_281980	TGGT1_281980-t26_1	TGGT1_chrVIIa:4,205,847..4,209,053(-)	phosphatidate cytidylyltransferase	7	-4.06	MEPPSSPIPDASKVGDWLHSSPFFRGVSTNDVAEGQSREEVENAEYVTKVSFSSTLPSSVYSSGSFSSRSSSSLCVPRVPSGFSPTQNASPHEMRTAMKSSGYATNMRNPDFCCSACGRPLESEAAASPKDTSGGLRRPAGAAAAAVPPTGGAAHRTGAGMGPLEDSEGENTATEWGLDTDPEAESYAGEMGGRRLSSSGPLRTACSQQQGPAHGAAMHESSGSGLNPGSHVASARKGDKAVEESCLDEFGCVSDRLSPPVPVSAEPACLRQRRISPTDHQVASVRDGGAHRLSRPRSSVSSSASAGSVSAVLLRPFKYLGLWSPAYGRSRSGLESPAFGVSHGGADGPGAGLSGIRGGLSSGLVSRTSSSSHLPPVGQSSVQLEADRPLEKKLETFRV…
TGGT1_288540	TGGT1_288540-t26_1	TGGT1_chrIX:2,417,416..2,420,140(+)	nucleoside transporter protein	10	-3.68	MAGLDTLALEDVDLDGPLSSSIGESCSPRSRGDSILASQQDAHPPVAYKAAFLHCLTPPSMRSNSWTECLEGQDDTSLCSNVLRKTSSNVSVCRNSNGKENAPGSNPCPIPRASVASDRETPCHSEQKSCPFTERDRVAGFLTFLVCGVASLSCWQFLLSMTPYIEMTFFQSTPIGNSLLGVYQVGCICVQLVLMFLVDSMQPWIVILATLVDAGLAVTFPLVVTLVPDVAKAALMHIVSLLFGVSAGVICGGSIPVASAMPYNFIGSFSMGQGVAGILSFSVNLVFSFLFDLGSEEGVSSMLWLVFGISSVVSIVSAGLLFFAVRQPWAARQLTRYWEAKRSRRQGSRWAEIKRRWRCDAAGRELPVIQNEVFVDESANRTAHAIELKKQNLQSSEKK…
TGGT1_289070	TGGT1_289070-t26_1	TGGT1_chrIX:2,766,488..2,779,639(+)	E1-E2 ATPase subfamily protein	11	-3.25	MEQPSTDPPSAPPPARALFFSIESLSLSELCSGERVPLPLESTLTLLVVATSTLFFCLLLWRFRKLRLEHRPADADLPPSGNSQTRTTTFFSVGTSSVPSPCGDSGSHVSAIRNNEGEGNKLKKENEACDGVRRETAGSSDQLCPDSFIPQRGYRRSWIGLVLHIFLYAVVFSALLLMLSLVAVETCIPVSKSDLLWRDRAVSFIALWIFVFSGLYGLQLFHSYLPWFFRLRCPLSEATAVCFVREPTPCAASGSNKAGPSDEALPRLRERSAEISGDETACKRDRDDEVEPEEDDHEREGLNAEAPDSISRVVARVREESFACALSLFFGITRAKPSGEGKEAKPFHELVNSSCLSLVPVQRVKVTTGVSRTFPITSIATANSWKDSKETKSSQRDSD…
TGGT1_290720	TGGT1_290720-t26_1	TGGT1_chrIX:3,665,604..3,675,342(+)	putative vacuolar proton translocating ATPase subunit	6	-3.3	MGIFRSETMCRGTLVLPSEGARDFLDAIGSKVQVQFVDMNAQSLCRQYKRYVQRLEEMERILRFLFAEIEKHTSTKLEDRLDLDATSDGSLSDGEFESEDSLEFLRRSLSLSGAREARRAHPFEAELEEGSRWSRRNFAGNRVPSQERREGRADSPFFDSARAGPGAGVSGASAFQLDKVEEALNKLYTQFVRFSQNNEDLLRQRNAAIEETSLLLLALHQLALPVHSGRAARLSAAGVPDRNARSDLRPSSPLFESTASLSLLEAGTAGLSARAETGAPRGRGLGSTLRDGFGDELGSEFRSMAFSSVAGVINSCDQEKFARALFRSMRGNAYTYFQPADLTEFPAEYAVTLQSKSLFVTYYQGGCSPSSAAYEKVIRLCAAFGARCYSWPGSFEEAE…
TGGT1_292020	TGGT1_292020-t26_1	TGGT1_chrIX:4,285,927..4,313,392(+)	GCC2 and GCC3 domain-containing protein	9	-3.64	MSSLASDANNSSSAADIVHDFCTKICDPVSVSSFAEVGGSPRSSDASSRPLGKALRKSRLVGFFLVPVFVVFFVLSSDATSSTRGVGVLSARADREEKSSVSSSSRASSSPGASALLVQTTYAENPYRDTKAAGYTGRSSRRSARARRRRAADGGEGKGFLGDMLNKSMLETRSRSTAADPYQQFTSCGSGMFVSTEVGEDGGVEKTAKVDESMNCWNVCAFVEDLVYDQCSSTPSPTECITRALKSHSLVPDGYKGNCRYSSPQDVSPTFWDAEPDSEFCLDKGMNAWLKSDSWDDFVSKKPPGCIYPKQDPSIPASTPTAYVNDATSGLGEALASLVPVEYYVVVRDAEEAMNNPIEYGAYVASSIVPREYWDKVSSDAKDGWHVARAFSVPDKPAE…
TGGT1_292330	TGGT1_292330-t26_1	TGGT1_chrIX:4,492,595..4,498,304(+)	hypothetical protein	14	-4.01	MGNMTDRSGRASYAQVTPALSLPHRGRGAASPSGEGEKGGPVALSPPRSISFKAGTGPRLGETGSRGGSLTVGSAKKKGRGGSRRNVQALIEVPRGIFSLLVNILMYTLQQFMLLYVIIAKTRSWLGLLFLVWDVPLLLYMCYSIKADSAADSCTSSRRCAVQWMTYTITVAVKMAAVAFAPSMPSGTSIAFLQYTQGMAAAFDALNLEGLSSKFPIQFYDPHMNVTTAGLANLSFSNNSHFTRQLVQAGESVDNFLVFVGICLLPIIYVVFTARAKEAMYPTINQLVSIEGLLHADLGVALTLDMLDIVIMFRDAFSRYSNARWWGSDPVMKWICFAMVIVTIVGVVCLGFAFPTRSIDSPASASLSQTDMFISAKYAFLVGLFIVDIPFLALRIYWI…
TGGT1_297245	TGGT1_297245-t26_1	TGGT1_chrII:1,613,632..1,620,479(-)	transporter, major facilitator family protein	11	-5.71	MSAFPASPQPSAFPASPQPSAFPASPQPSASPVSPRHCVSPSSGTLPSSSSPSVSSCALRGLSSSSSALSRPPFSSFPASPAFSRRCMLTESEMGKTRSLKWLRFRCILGACLLHFCLGGSHTIGNLLPYLIGFIRNAQATSAVSYKDGLSIYAWAIICQGVGGFLGTTLEKKAGTKKTAFLGSAWMTLGLALCGVCTHDLSLFLIAYGVVTALGCGVAYPVPLAATLKLSPAEDKGWVSGLLFFARGLSVCILCPFQSFFLHQPPEVFLSLIPAPLLPYLSSVASDTASASRLSSLNGKRAAPLPSPGGERFLTDQAVLDRLPALFFVMAGVFACIQLLGVLLLVDPERTSAADEAAADAAERQKLLYEDPQGASRASAGRSSSCSASQVFASLVLTP…
TGGT1_299040	TGGT1_299040-t26_1	TGGT1_chrIII:2,209,975..2,215,475(-)	phosphatidylinositol n-acetylglucosaminyltransferase	6	-4.12	MTCAHPPAALDATDDPRPAGLRRRQKLSEDLLRLSRSRRYSDCPPPGPLLSGGDRLPDEVHPAPARWEKVLWRRQAYPDNYVDDSFLDSLICNANMRAYVYADLCRATAAVTQHISLLVDFTVVYIMLEKKRISVGSLFAVDLALLFFGFVLRLLADEALHKTWRGLWSSFVGMGCLRILAPILRTLTQTFSEDTVVCLSVVSLLVHTALTDYSYIYRNPDKVDESLQRAMSINAALLANVVLASRLSSSTEVFAVLIFGIEIFTISPMARRILWQKYPWAFVHVFTPTLVLSTALLLSLEAPASIVLLFLFSIVFITFVGPYWLISSQKYKHEIKGPWDVAEVPNYA
TGGT1_305590	TGGT1_305590-t26_1	TGGT1_chrIX:5,262,343..5,272,888(+)	ABC transporter transmembrane region domain-containing protein	9	-3.05	MRDGYTEDGSLRGGWRQRSREKKVPLTFDSAGVFGKLFFTWINPVISTCMQHSVRPEELPPLSASDDVSYWSERTDKSLAEEEKLAAEGKRKPSVIRALWRVFRGMLLWIFVVYVIRDALGVLNTYFLKRLLQLDVTDASGFHRTVVIGSLISLVQLLQIFIETSIDFYTCRVYMRVEMCLLTSLFKKVIQPDTAAPPALIFREARPEETACAGAQKAGEKAEKGLVCVGEKAEKSPEEKKQARGFQGNVFNLMFVDIPSLASLIFTFVDVVMMPVRIGFAAGMLYMQIGVAAEVPGLIIVLAITAVTTILEVINASMKTKYMLYRDVRLDKSHEALSSMRTVRLLGWEDIAECNIKRYRDLEMHQRTLRMYLSAVSTWLSSSAATAMSIATFMAYTLP…
TGGT1_305620	TGGT1_305620-t26_1	TGGT1_chrIX:5,288,979..5,293,937(-)	hypothetical protein	6	-3.78	MYPTMQEARKSPSPAPAAAPAVPAPGRASVTPFLLQTLSKLLSVSFSILISRLFGLPSHILAAAVFYLPALQTTGLFVMREALRRATARPVASDLSVSVHASGSDSEAHTKAQRTSASRPPSPERVEGASRAKAPLCPVQRNSLCSSLNLAYLGSVFSIVFSLLLAVVWIAVPPILRSGTDGREGANFFAQTNDMRSQEQATRAVLEAAGHAATLWSYRICVVLFFSASVVEAAAEPLLIRVLLQVTEPHTSDEETDDGVAEEDNEEERSWRDGAFGDVEGKPAMRGVWAKDGEGGRRTVLTKDSGENGARISCKEQETLALSAEAACRHRALAEAAATLGRTLTVLCLLGVLHFLRLLVVDLHLKSGTACGDASSCDSQTLVGRAAKAPSGLGTLQVS…
TGGT1_309580	TGGT1_309580-t26_1	TGGT1_chrXI:696,715..705,331(+)	transporter, major facilitator family protein	8	-4.04	MRPRRLSGGREAPESFSGPPEGPATAVSDAPSSVSALTRSTSAPQRADLSRYPSSAARGSKDDGLRERRPREAHTNVRDEPADSKHTWPGSEGADAGAEARGAVCPSPVAAYRKRHSRSSDRGHKTLAGTDGQTKEMAKTRRSFFLSFLDREGEEPLHINVYLMLYFRVVNSISYAARAAAIFDAYLHMRFGGNRAIGTLVSFSGLVTIVVAPLAGVAADRFKSRRCFFLRCSALFGFACIYVNWLAVSGDNFSLFILNTFMWKAWWEFVTVCTEALFNDCIPPGRRSELYVYRRIAATLANGVGPLFSLAVFLLEGNAWSLPVLHSVLHVGLILTVPQMVLLWVWRDVPSGLSECLHLRGKEEQQDFVSEDGGRGREEREAPASRTSPANSTVLQRRQ…
TGGT1_310100	TGGT1_310100-t26_1	TGGT1_chrXI:1,015,727..1,021,407(+)	mannosyltransferase (pig-m) protein	8	-4.66	MAPRPDAKKEKPGSASPSAAPGVAQRLAAPFHRVCVHLREAPASRLRLYVYAYAALLRAALIVYGEWQDRNLRVKFTDIDYKVYSDAARHVVEFESPYRRHTYRYTPLIAFLCVGNVVLHSACGKILFAAADLLLSLLTEKLLLLLASEQIPREEPGEKPVALRASPLASSANAASLLLSSLQSPSSSSLSSPPSSSSLSSPPSSSSLSSPPSSSPPSPRPSSPCSAQASATPAVSAFLLPALCWTIFPVAAAVSTRGNADVVPSLLCLLLLFLLRTNRLDAAAVCYGLAVHVKIFPVVYGIPILLFLRGKPLGRALAPADHVLRLPRVDTAALLSPTSLVAFLSALSQLFGAAAFLFALPLALPLRLLPRLNAAQWRFGLLSVGTFFGLGGIFYLCYG…
TGGT1_310140	TGGT1_310140-t26_1	TGGT1_chrXI:1,047,771..1,054,350(+)	hypothetical protein	9	-3.14	MSLLLGGWVYAVTAGGLLLLSGSLYWFYVRRKASNLVAFMVFSATLATVFLLCLLVPLDILVASRPGKAEFPGVAVVFRKIELPSEGTSANLSADIDKTEGETKASNSPPRRLTAAGVSTDSISSNETSRQSFSSRAKNSYPRSLFHLPDLSTGSTARRLATQGLPSSSPSASSTSLSSLSASEFKLSAAEVKEAARGPSFSFFYPDKSFSAEAGEVKAFESLMQRLQTGAAVQLPPLSLDALSLKQLYVSLFSLLLFLTYLALPFAFFYSRRLRSLKTEFGRGRSYEIDTSVVPPFTVACAAAQQTLIFVVLLLLFLSLCLTQRPSFRQPSSTSSPPYSSSPFLHASDQGRLDAAASVDYLLRYTAAVFDLDHSGADSLLFVVSALLAFGQLGWVVAG…
TGGT1_311080	TGGT1_311080-t26_1	TGGT1_chrXI:1,748,172..1,757,111(-)	transporter, cation channel family protein	10	-4.44	MALNNGSLSSSLASPPPFASSALSPSSLSCSSPSSSSSSSSSSSSRRAENGLSSMLSRTPPSPSQERQASPDASLCASVCSSFFSFASSPLPSASSSLSSLPPALSSPGGDLRRAAACWVYSVSLLEQQPALPGGAFRTRRQQKAFCLFLRLQPLVKLALCLYLLLAFFEDSDSSSALRKNARTSSALSATRHTLSPSSPAAQSRLDASPSSLSFSSHASSSSSSSSSSSSPSFAPPSSSSSLSSSSAACSSSVSPLCSSAWDSPVASAEAPRASVAAHLSASAFAASVSRHESDEETRPRRGEREAAREAARGSSRADEATSPRSAFIDLCGSFAEGGSRRQDARVSHKREARETCRHAGDAERLSRTSQALPGGVSPRCASPSCRSLSSRRKEAFLA…
TGGT1_312622	TGGT1_312622-t26_1	TGGT1_chrXI:2,792,522..2,800,888(-)	DUF803 domain-containing protein	10	-4.13	MNPPRLPPAGRAAVMPRRFSQEPPTDAASAPTVCASKLRLSPPGKSASSASDPTTKMQVRRSSSRLLQLVTAEPPVARTVITSRLCSRVYVHLGLSTLLSGAAACVLLGSPELTSALAPAGLADASQVRRLSSQLPHAIEEFLNVSGGMSLFIGILLTLVGSVLMAGGSTMMKVGIHLESERAKNTSILMCEPMWLGGFGAYTLGALMHVVALAFAPASVLAPMNSIGLIANAITAATVLKEPFGFQEFLFTGGTALGVTLCACATLLPHDEFVNMGSDAAMFSEKDVGLYSWRDPWYLAYLACCVVPGFGTLIYVNSEESAQLEEQERYMMASPRTNLKRIELARLSASQASSGAGGVEGNVGSLGLNNSEYSAQTAQKSKIFRNIQGGNDDSRCALL…
TGGT1_313020	TGGT1_313020-t26_1	TGGT1_chrXI:3,003,249..3,012,926(+)	STAS domain-containing protein	8	-3.54	MEPQRLSPFSRLRDRLGALVGGGKGTVCLEVSPSEKIRRKSERMEDGELGGLHSEGKDGERTEDEMEDVGEERNDFSGGGTSGGEPHLWGGLRCGRSERELFASNRTTMTERDIHREFDLTKGGGGVVTRVKAEAKSRWRDFSWTQLLFSSFPIIGVLKSYSRHNLNADFFSGISAGVMAVPMGMSYAMLANLPPQFGLYVGLFYPFFYMLMGTGKHVVVGVSAIEDLLAGEAVSRIIGEKEFVSQLESQKRLLLDKGLARSALEDTLLQRIESHEALLTQARIDISIGLCVCVGIVYAIMRVLQAGLLADLLSVPVLSGFSTASAFLIGTSQLKHMTGLAVPADIENADFKIMRQWWYCFSNISEWNGMAVGICCLSIVLLAGCKFLSRRYFKSFPLP…
TGGT1_319300	TGGT1_319300-t26_1	TGGT1_chrIV:1,016,812..1,023,315(-)	hypothetical protein	8	-4.89	MPSASGHRSLLSRIFESPKCPFSQFLKKRRRAQKNPFGQDVRVRASARDKLVGAVLWKLRSISALAFAAGFYLLLCFDQFSRNLIVDEHGFSHGVHHSTFVDDAQIFRIRNAIQEAAQEEARDHEELMKTELARLKEEAKRRATGSGEGSGAASTLRSLLKKDCLPLKDAQATAYPFLYLPETLFVSSCEQDELPISSFDKGTELLNRPPRFLCRLLHLFSGAGLEVYLQPFLLQDEGQSHFTDLSADTQHDENVICGTWHYNLIAISKSDRGDSRDALGVFTSFDYSLLHLPSLVASSSYSTLPSVPGAGSVAAVSSALSVFLQHAAPWLSRDVFFVFSDFRLPYAAGSRAWLSAYIRSQSFFPRRGLLRMAVALEPDREGTEREEGFRFLSPDIEGT…
TGGT1_319500	TGGT1_319500-t26_1	TGGT1_chrIV:898,988..908,464(+)	hypothetical protein	12	-3.5	MANVEAAPASLDISTTWKKVAREKLATVLNAATEETRESFFRRLSKGFSRSFFTAASVSLAVAAKPFQSPSARLLLFFSSLRTRSSLPVLSCLARMSGPAVSSASVPQQAVSWNFLAYLLTFGVLVVQQMGLLYYLANYSLALLALGAFDVFVLLSFLSNSSADLAALKGSTCWVLYDWALTVKIVVFFFVVFGSDHLVEGFLFDGPHGTVVEVSLLVVLACAVYALLGFRAMEQLVGGVSQISTEAMLLTDCITHVVLDFIDLTAAFFTYSACPLAISQQTSWLRLVVGIVISLAFFLHAYSFPSVGARSPLLQRQEERFQKDTGDIFMSRKHAALLGVCVVDLPLAAVRLFTWAYYPTYEGFSPFLLKNICFIPLQCSRIRHASLAAHLKAKRQHKL…
TGGT1_320020	TGGT1_320020-t26_1	TGGT1_chrIV:518,139..519,905(-)	transporter, major facilitator family protein	12	-4.11	MAAAQETAMVVPNGSGLELQNRSSVSPNSAVDTAPLAGSSQGSRPATAVDGVVPNKQGVAKPASPQGKQIPIPCGLNRYVLAFLFCIVVLMKGCTYWGWNGMQDMLYKSGAYSWECSVDSAGAGVIVIGDIEYPDCPGRKNMINNLYTATFSAHFISSAISGVLLDAAGPKICMLSAIAVEAAGWLLIGFSSESFQGYYAGGVFLGVAADPGYLPLLSMANLFPGNQSFIMAVLGSLRSISFAVPVVMSAIYQGDGFGENDFWKIVVFYVAVCLGLATCISLFTVPMHVFKPQSELVQEAASDEKQDDDSPKRRTSYTGPMLPAGADVASELKEMCHDLSEEAPGRPHEAESAGSKTPETAAGSFVATLKSKEFLLIVPCFVIALLRAEFYTKSNKEQL…
TGGT1_321660	TGGT1_321660-t26_1	TGGT1_chrIb:1,651,333..1,654,176(+)	putative mannosyltransferase	6	-3.27	MVSVEGELARERSRNRGDSHSRLHHLSALKKPLATLQDRWILAGLIAFRIVNGLVLNSSFNPDEHWQSSEVAHHLVFGYGFLTWEWEPCIALRSVIHPALFAGLYWLLGRFSLDSPSVIALAPRVMQSIIAGFTDYGTFQLAQVWYPLQGSLPKRGTVRGTTVTEPSFLSFYVLLCCVFSWFQFFCLPRTYSSCIEAALNVWSLVFFGQVSSRVHNRASGTPTCSLDLTPHEAGSFELHGSPYALRNRVRSKVTLLDTGRPTEKNDCSSDGSSNTAKGFTSKVYLMWALLLAALGVLVRPTAAIFWAVFCLFKLAQLCADASCKTPANEGNNGRVSSVQPRCFLGLCVAVGLVAVACCLVCDSLFYGFVTFPPWNFVKFNLFSDPGKFYGEKPWHYFLL…
