# Supplementary material for: A new adenine nucleotide transporter located in the ER is essential for maintaining the growth of Toxoplasma gondii
Source: PLoS Pathog. 2022 Jul 5;18(7):e1010665. doi: 10.1371/journal.ppat.1010665 (PMC9286291; doi:10.1371/journal.ppat.1010665)
Supplement: S3 Table — (XLSX) [file ppat.1010665.s005.xlsx]

## Sheet: primers
Table S2. Primers used in this study.
Primer	Sequence	Use
gRNA-TgANT-F	5’-GACGCTACAGTTTACGACAAGTTTTAGAGCTAGAAATAGC-3’	To construct the GT1 specific CRISPR plasmid
gRNA-UPRT-F	5’-GGCGTCTCGATTGTGAGAGCGTTTTAGAGCTAGAAATAGC-3’	To construct the UPRT specific CRISPR plasmid
gRNA-R	5’-AACTTGACATCCCCATTTAC-3’	To construct gene specific CRISPR plasmids
DHFR-SAG1-TetO7-F	5’-gcacgtcgCAGGCTGTAAATCCCGTGAGTC-3’	Amplification of DHFR for p TgANT::DHFR construction
DHFR-SAG1-TetO7-R	5’-atagcggaccctgcggcATCGAGCGGGTCCTGGTTC-3’	Amplification of DHFR for p TgANT::DHFR construction
iTgANT-5H-F	5’-gttgtaaaacgacggccagtTTATACTCATGCGTTTAAGAAATAGTGTTG-3’	Amplification of 5’-homology of TgANT for pTet-off:: TgANT-Ty construction
iTgANT-5H-R	5’-atttacagcctgCGACGTGCCAACGTTTCTG-3’	Amplification of 5’-homology of TgANT for pTet-off:: TgANT-Ty construction
iTgANT-3H-F	5’-gatGCCGCAGGGTCCGCTATGG-3’	Amplification of 3’-homology of TgANT for pTet-off:: TgANT-Ty construction
iTgANT-3H-R	5’-gctatgaccatgattacgccACGCTCCTGAGCTTCTCCACC-3’	Amplification of 3’-homology of TgANT for pTet-off:: TgANT-Ty construction
pUC19 Forward	5’-GGCGTAATCATGGTCATAGCTGT-3’	Amplification of pUC19 for p TgANT::DHFR and p GT1::CAT construction
pUC19 Reverse	5’-ACTGGCCGTCGTTTTACAACG-3’	Amplification of pUC19 for p TgANT::DHFR and p GT1::CAT construction
iTgANT-PCR1-F	5’-GCTGCTTCCGAAACCTTCATCAC-3’	PCR1 of iTgANT
iTgANT-PCR1-R	5’-CCAGTCATGGACGAGATCG-3’	PCR1 of iTgANT
iTgANT-PCR2-F	5’-TGTATCCACTCGTGAATGCG-3’	PCR2 of iTgANT
iTgANT-PCR2-R	5’-CGCAAAGCAGCAAGATGCCAAC-3’	PCR2 of iTgANT
iTgANT-PCR3-F	5’-TGCTCTATTGGCTTCGCGTCTC-3’	PCR3 of iTgANT
iTgANT-PCR3-R	5’-CGTAACTGACGGTACAGCAGCC-3’	PCR3 of iTgANT
pVec-TubHA-F	5’-ATGCAGCCCACAGAAGCTGC-3’	Amplification of pTub::CAT for pTub:: TgANT::HA::CAT
pVec-TubHA-R	5’-CTTGCTCACCATTTTAGATCTAAAAGG-3’	Amplification of pTub::CAT for pTub:: TgANT::HA::CAT
TgANTCDS-F	5’-gatctaaaatggtgagcaagatgtatccttacgatgttccagattatgccGCCGCAGGGTCCGCTATGGTGGACA-3’	Amplification of TgANT-CDS::HA for pTub:: TgANT::HA::CAT construction
TgANTCDS-R	5’-gcagcttctgtgggctgcatTCAGCACTGCTTCTTCAGGGC-3’	Amplification of TgANT-CDS::HA for pTub:: TgANT::HA::CAT construction
hUGT2-CDS-F	5’-gatctaaaatggtgagcaagatgtatccttacgatgttccagattatgccATGGCAGCGGTTGGGGCTGGTGGTT-3’	Amplification of hUGT2-CDS::HA for pTub:: TgANT::HA::CAT construction
hUGT2-CDS-R	5’-GCAGCTTCTGTGGGCTGCATCTAGGAACCCTTCACCTTGG-3’	Amplification of hUGT2-CDS::HA for pTub:: TgANT::HA::CAT construction
AXER-CDS-F	5’-gtgagcaagatgtatccttacgatgttccagattatgccATGGCCTCTAGCAGCTCCCT-3’	Amplification of AXER-CDS::HA for pTub:: TgANT::HA::CAT construction
AXER-CDS-R	5’-CTTCTGTGGGCTGCATCTAGTGGGATGTCTTCTTAGC-3’	Amplification of AXER-CDS::HA for pTub:: TgANT::HA::CAT construction
PCR4 F1	5’-AAGCATGACCCAGACGCTCTAG-3’	PCR4 of com-iTgANT strain
PCR4 F2	5’-TGCTCAAAGGTCTCACCTGC-3’	PCR4 of iTgANT::hUGT2 atrain
PCR4 F3	5’-TCCAGTTTTTTGACACTGCCAG-3’	PCR4 of iTgANT::AXER strain
cat-5UTR-F	5’-CATGATTACGCCAAGCTCGG-3’	Amplification of Tub:: TgANT::HA::CAT for iTgANTcomp strain construction
dhfr-Ter-R	5’-AAACGACGGCCAGTGAATTG-3’	Amplification of Tub:: TgANT::HA::CAT for iTgANTcomp strain construction
PCR4-3'-in-dhfrTer-R	5’-CGATAACGCATTCCGAGTGG-3’	PCR4 of all the complemented strain
PCR5-5'-in-upUPRT-F	5’-gggtgcctacgttcttctac-3’	PCR5 of all the complemented strain
PCR5-3'-in-downUPRT-R	5’-gtccccaggtagcgagaacg-3’	PCR5 of all the complemented strain
pcDNA3.1 Forward	5’-CCGCTCGAGTCTAGAGGGCC-3’	Amplification of pcDNA3.1 for all the Lec8 transfection plasmid construction
pcDNA3.1 Forward	5’-CCGCCACTGTGCTGGATATC-3’	Amplification of pcDNA3.1 for all the Lec8 transfection plasmid construction
TgANT-CDS-F1	5’-gatatccagcacagtggcggATGTATCCTTACGATGTTCCAGATTATG-3’	Amplification of TgANT-CDS::HA for pcDNA3.1:: TgANT::HA::Amp construction
TgANT-CDS-R1	5’-ggccctctagactcgagcggTCAGCACTGCTTCTTCAGGGC-3’	Amplification of TgANT-CDS::HA for pcDNA3.1:: TgANT::HA::Amp construction
hUGT2-CDS-F1	5’-TATCCAGCACAGTGGCGGatgtatccttacgatgttccagattat-3’	Amplification of hUGT2-CDS::HA for pcDNA3.1:: TgANT::HA::Amp construction
hUGT2-CDS-R1	5’-GGCCCTCTAGACTCGAGCGGCTAGGAACCCTTCACCTTGG-3’	Amplification of hUGT2-CDS::HA for pcDNA3.1:: TgANT::HA::Amp construction
pET16b Forward	5’-CCGGCTGCTAACAAAGCCC-3’	Amplification of pcDNA3.1 for all the E. coli transfection plasmid construction
pET16b Forward	5’-ACGACCTTCGATATGGCCG-3’	Amplification of pcDNA3.1 for all the E. coli transfection plasmid construction
TgANT-CDS-F2	5’-gcggccatatcgaaggtcgtGCCGCAGGGTCCGCTATG-3’	Amplification of TgANT-CDS::HA for pET16b:: TgANT::Amp construction
TgANT-CDS-R2	5’-cgggctttgttagcagccggGCACTGCTTCTTCAGGGCAT-3’	Amplification of TgANT-CDS::HA for pET16b:: TgANT::Amp construction
PfANT-CDS-F2	5’-CGTCATATGCTCGAGatggtcaagatccagaagtc3’	Amplification of PfANT-CDS::HA for pET16b:: PfANT::HA::Amp construction
PfANT-CDS-R2	5’-TTTGTTAGCAGCCGGggcataatctggaacatcgtaaggata-3’	Amplification of PfANT-CDS::HA for pET16b:: PfANT::HA::Amp construction
com-iTgANT F	5’-CAGCTTGTTCtcgtcgCTGcagcagGCGACCAGCACAGTC3’	Amplification of Tub:: TgANT::HA::CAT for iTgANTcomp-335TTxRK mutant plasmid construction
com-iTgANT R	5’-ctgctgCAGcgacgaGAACAAGCTGGTGTACAGACTCCCG-3’	Amplification of Tub:: TgANT::HA::CAT for iTgANTcomp-335TTxRK mutant plasmid construction
com-iTgANT F1	5’-tactcgCAAGTCCTCGTGcagTCTGCGcagATGGTTCCGATCGTCCTGGG3’	Amplification of Tub:: TgANT::HA::CAT for iTgANTcomp-173PTxxxxKxxk mutant plasmid construction
com-iTgANT R1	5’-ctgCGCAGActgCACGAGGACTTGcgagtaATAGTTGACATGCGTGAGCG-3’	Amplification of Tub:: TgANT::HA::CAT for iTgANTcomp-173PTxxxxKxxk mutant plasmid construction
